# Supplementary material for: Pseudo-Binary Phase Diagram of LiNH2-MH (M = Na, K) Eutectic Mixture
Source: Molecules. 2022 Jun 25;27(13):4093. doi: 10.3390/molecules27134093 (PMC9268627; doi:10.3390/molecules27134093)
Supplement: Supplementary file 1 [file molecules-27-04093-s001.zip]

Archive with 1 entries (1 files):
- molecules-1779243-supplementary.pdf
